# Supplementary material for: Inhibitory Effect of Olive Phenolic Compounds Isolated from Olive Oil By-Product on Melanosis of Shrimps
Source: Antioxidants (Basel). 2021 May 5;10(5):728. doi: 10.3390/antiox10050728 (PMC8147989; doi:10.3390/antiox10050728)
Supplement: Supplementary file 1 [file antioxidants-10-00728-s001.zip]

Archive with 1 entries (1 files):
- antioxidants-1176233-supplementary.pdf
